# Supplementary material for: Molecular and Serological Characteristics of Avian Pathogenic Escherichia coli Isolated from Various Clinical Cases of Poultry Colibacillosis in Poland
Source: Animals (Basel). 2022 Apr 22;12(9):1090. doi: 10.3390/ani12091090 (PMC9106014; doi:10.3390/ani12091090)
Supplement: Supplementary file 1 [file animals-12-01090-s001.zip]

Archive with 7 entries (7 files):
- Figure S1.jpg
- Figure S2.jpg
- Figure S3.jpg
- Figure S4.jpg
- Figure S5.jpg
- Figure S6.jpg
- Table S1.pdf
